# Supplementary material for: Identification of significant m6A regulators and immune microenvironment characterization in ischemic stroke
Source: Sci Rep. 2024 Feb 11;14:3456. doi: 10.1038/s41598-024-53788-5 (PMC10859379; doi:10.1038/s41598-024-53788-5)
Supplement: Supplementary file 1 — Supplementary Information 1. [file 41598_2024_53788_MOESM1_ESM.xlsx]

## Sheet: Sheet1
		Supplementary Table 3 - The mRNA expression level of Key m6A regulators and m6A regulator related genes
		APOBEC3A		FCGR3A		FTH1L11		METTL3		YTHDF3		RBMX		RBM15B
		HD	IS	HD	IS	HD	IS	HD	IS	HD	IS	HD	IS	HD	IS
	Relative mRNA expression	0.22425	1.23966	1	3.31091	1	2.29803	0.45182	0.02567	0.88212	2.123	1.06117	0.38192	1.53462	0.29803
		1	0.442	0.64769	2.06727	1.26322	2.618	1	0.12177	1	0.90527	0.63144	0.23526	1	0.78958
		0.31548	0.9451	1.03333	0.50026	0.9358	0.87808	0.1229	0.2005	0.23859	0.83124	1.14347	0.24495	1.26322	0.87808
		1.48656	1.12443	0.34584	3.07579	0.87713	1.4937	0.26211	0.05	0.18011	1.85708	0.51476	0.46213	1.9358	1.4937
		1.42358	4.1063	0.44503	1.1328	0.11044	2.70648	0.5	0.12	0.55612	1.3686	0.74265	0.66192	1.87713	0.70648
		HD: healthy donor; IS: ischemic stroke
